# Supplementary material for: Robust Genetic Analysis of the X-Linked Anophthalmic (Ie) Mouse
Source: Genes (Basel). 2022 Oct 5;13(10):1797. doi: 10.3390/genes13101797 (PMC9601528; doi:10.3390/genes13101797)
Supplement: Supplementary file 1 [file genes-13-01797-s001.zip]

Archive with 1 entries (1 files):
- genes-1878425-supplementary.pdf
